# Supplementary material for: Field-Based Characterization of Peste des Petits Ruminants in Sheep in Romania: Clinical, Pathological, and Diagnostic Perspectives
Source: Vet Sci. 2025 Jul 18;12(7):679. doi: 10.3390/vetsci12070679 (PMC12298021; doi:10.3390/vetsci12070679)
Supplement: Supplementary file 1 [file vetsci-12-00679-s001.zip]

Archive with 1 entries (1 files):
- vetsci-3729486-supplementary.xlsx
