# Supplementary material for: Field-Based Characterization of Peste des Petits Ruminants in Sheep in Romania: Clinical, Pathological, and Diagnostic Perspectives
Source: Vet Sci. 2025 Jul 18;12(7):679. doi: 10.3390/vetsci12070679 (PMC12298021; doi:10.3390/vetsci12070679)
Supplement: Supplementary file 1 [file vetsci-12-00679-s001.zip › vetsci-3729486-supplementary.xlsx]

## Sheet: Sheet1
Flock No.	Animal ID	Age Group	Clinical Status	Serological Result
1	F1-Y01	<24 mo	Not recorded	Positive
1	F1-Y02	<24 mo	Not recorded	Positive
1	F1-Y03	<24 mo	Not recorded	Positive
1	F1-Y04	<24 mo	Not recorded	Positive
1	F1-Y05	<24 mo	Not recorded	Positive
1	F1-Y06	<24 mo	Not recorded	Positive
1	F1-Y07	<24 mo	Not recorded	Positive
1	F1-Y08	<24 mo	Not recorded	Positive
1	F1-Y09	<24 mo	Not recorded	Negative
1	F1-Y10	<24 mo	Not recorded	Negative
1	F1-Y11	<24 mo	Not recorded	Negative
1	F1-Y12	<24 mo	Not recorded	Negative
1	F1-A01	≥24 mo	Not recorded	Positive
1	F1-A02	≥24 mo	Not recorded	Positive
1	F1-A03	≥24 mo	Not recorded	Positive
1	F1-A04	≥24 mo	Not recorded	Positive
1	F1-A05	≥24 mo	Not recorded	Positive
1	F1-A06	≥24 mo	Not recorded	Positive
1	F1-A07	≥24 mo	Not recorded	Positive
1	F1-A08	≥24 mo	Not recorded	Positive
1	F1-A09	≥24 mo	Not recorded	Positive
1	F1-A10	≥24 mo	Not recorded	Positive
1	F1-A11	≥24 mo	Not recorded	Positive
1	F1-A12	≥24 mo	Not recorded	Positive
1	F1-A13	≥24 mo	Not recorded	Positive
1	F1-A14	≥24 mo	Not recorded	Positive
1	F1-A15	≥24 mo	Not recorded	Positive
1	F1-A16	≥24 mo	Not recorded	Positive
1	F1-A17	≥24 mo	Not recorded	Negative
1	F1-A18	≥24 mo	Not recorded	Negative
2	F2-Y01	<24 mo	Not recorded	Positive
2	F2-Y02	<24 mo	Not recorded	Positive
2	F2-Y03	<24 mo	Not recorded	Positive
2	F2-Y04	<24 mo	Not recorded	Positive
2	F2-Y05	<24 mo	Not recorded	Negative
2	F2-Y06	<24 mo	Not recorded	Negative
2	F2-A01	≥24 mo	Not recorded	Positive
2	F2-A02	≥24 mo	Not recorded	Positive
2	F2-A03	≥24 mo	Not recorded	Positive
2	F2-A04	≥24 mo	Not recorded	Positive
2	F2-A05	≥24 mo	Not recorded	Positive
2	F2-A06	≥24 mo	Not recorded	Positive
2	F2-A07	≥24 mo	Not recorded	Negative
2	F2-A08	≥24 mo	Not recorded	Negative
2	F2-A09	≥24 mo	Not recorded	Negative
3	F3-Y01	<24 mo	Not recorded	Positive
3	F3-Y02	<24 mo	Not recorded	Positive
3	F3-Y03	<24 mo	Not recorded	Positive
3	F3-Y04	<24 mo	Not recorded	Negative
3	F3-A01	≥24 mo	Not recorded	Positive
3	F3-A02	≥24 mo	Not recorded	Positive
3	F3-A03	≥24 mo	Not recorded	Positive
3	F3-A04	≥24 mo	Not recorded	Positive
3	F3-A05	≥24 mo	Not recorded	Positive
3	F3-A06	≥24 mo	Not recorded	Positive
3	F3-A07	≥24 mo	Not recorded	Negative
3	F3-A08	≥24 mo	Not recorded	Negative
3	F3-A09	≥24 mo	Not recorded	Negative
3	F3-A10	≥24 mo	Not recorded	Negative
3	F3-A11	≥24 mo	Not recorded	Negative
4	F4-Y01	<24 mo	Not recorded	Positive
4	F4-Y02	<24 mo	Not recorded	Positive
4	F4-Y03	<24 mo	Not recorded	Negative
4	F4-Y04	<24 mo	Not recorded	Negative
4	F4-Y05	<24 mo	Not recorded	Negative
4	F4-Y06	<24 mo	Not recorded	Negative
4	F4-Y07	<24 mo	Not recorded	Negative
4	F4-A01	≥24 mo	Not recorded	Positive
4	F4-A02	≥24 mo	Not recorded	Positive
4	F4-A03	≥24 mo	Not recorded	Positive
4	F4-A04	≥24 mo	Not recorded	Positive
4	F4-A05	≥24 mo	Not recorded	Positive
4	F4-A06	≥24 mo	Not recorded	Positive
4	F4-A07	≥24 mo	Not recorded	Positive
4	F4-A08	≥24 mo	Not recorded	Negative
5	F5-Y01	<24 mo	Not recorded	Positive
5	F5-Y02	<24 mo	Not recorded	Positive
5	F5-Y03	<24 mo	Not recorded	Positive
5	F5-Y04	<24 mo	Not recorded	Negative
5	F5-Y05	<24 mo	Not recorded	Negative
5	F5-Y06	<24 mo	Not recorded	Negative
5	F5-Y07	<24 mo	Not recorded	Negative
5	F5-Y08	<24 mo	Not recorded	Negative
5	F5-Y09	<24 mo	Not recorded	Negative
5	F5-A01	≥24 mo	Not recorded	Positive
5	F5-A02	≥24 mo	Not recorded	Positive
5	F5-A03	≥24 mo	Not recorded	Positive
5	F5-A04	≥24 mo	Not recorded	Positive
5	F5-A05	≥24 mo	Not recorded	Negative
5	F5-A06	≥24 mo	Not recorded	Negative
6	F6-Y01	<24 mo	Not recorded	Positive
6	F6-Y02	<24 mo	Not recorded	Positive
6	F6-Y03	<24 mo	Not recorded	Positive
6	F6-Y04	<24 mo	Not recorded	Positive
6	F6-Y05	<24 mo	Not recorded	Negative
6	F6-A01	≥24 mo	Not recorded	Positive
6	F6-A02	≥24 mo	Not recorded	Positive
6	F6-A03	≥24 mo	Not recorded	Positive
6	F6-A04	≥24 mo	Not recorded	Positive
6	F6-A05	≥24 mo	Not recorded	Positive
6	F6-A06	≥24 mo	Not recorded	Positive
6	F6-A07	≥24 mo	Not recorded	Positive
6	F6-A08	≥24 mo	Not recorded	Negative
6	F6-A09	≥24 mo	Not recorded	Negative
6	F6-A10	≥24 mo	Not recorded	Negative
7	F7-Y01	<24 mo	Not recorded	Positive
7	F7-Y02	<24 mo	Not recorded	Positive
7	F7-Y03	<24 mo	Not recorded	Negative
7	F7-Y04	<24 mo	Not recorded	Negative
7	F7-Y05	<24 mo	Not recorded	Negative
7	F7-A01	≥24 mo	Not recorded	Positive
7	F7-A02	≥24 mo	Not recorded	Positive
7	F7-A03	≥24 mo	Not recorded	Positive
7	F7-A04	≥24 mo	Not recorded	Positive
7	F7-A05	≥24 mo	Not recorded	Positive
7	F7-A06	≥24 mo	Not recorded	Positive
7	F7-A07	≥24 mo	Not recorded	Negative
7	F7-A08	≥24 mo	Not recorded	Negative
7	F7-A09	≥24 mo	Not recorded	Negative
7	F7-A10	≥24 mo	Not recorded	Negative
